# Supplementary material for: Selecting a randomization method for a multi-center clinical trial with stochastic recruitment considerations
Source: BMC Med Res Methodol. 2024 Feb 28;24:52. doi: 10.1186/s12874-023-02131-z (PMC10900599; doi:10.1186/s12874-023-02131-z)
Supplement: Supplementary file 1 — Additional file 1: Appendix 1. Probability that the absolute imbalance at the trial, region and center level is at least d=0, 1, 2,… for 16 considered randomization designs under Scenarious 1-4. [file 12874_2023_2131_MOESM1_ESM.xlsx]

## Sheet: Sheet1
Supplemental Appendix 1: Probability that the absolute imbalance at the trial, region, and center level is at least d=0, 1, 2,... for 16 considered randomization designs under Scenarios 1-4.
design	stratification_fct	d	scenario 1	scenario 2	scenario 3	scenario 4
U-PBD(b)	Trial level	0	1	1	1	1
U-PBD(b)	Trial level	1	0	0	0	0.491
U-PBD(b)	Trial level	2	0	0	0	0.491
U-PBD(b)	Trial level	3	0	0	0	0.0258
U-PBD(b)	Trial level	4	0	0	0	0.0258
U-PBD(b)	Trial level	5	0	0	0	0
U-PBD(b)	Trial level	6	0	0	0	0
U-PBD(b)	Trial level	7	0	0	0	0
U-PBD(b)	Trial level	8	0	0	0	0
U-PBD(b)	Trial level	9	0	0	0	0
U-PBD(b)	Trial level	10	0	0	0	0
U-PBD(b)	Region level	0	1	1	1	1
U-PBD(b)	Region level	1	1	1	1	1
U-PBD(b)	Region level	2	0.9996	0.9997	0.9994	0.9999
U-PBD(b)	Region level	3	0.9977	0.9979	0.9974	0.9976
U-PBD(b)	Region level	4	0.9938	0.9921	0.9905	0.9912
U-PBD(b)	Region level	5	0.9815	0.9796	0.9775	0.9778
U-PBD(b)	Region level	6	0.96	0.9557	0.9542	0.9561
U-PBD(b)	Region level	7	0.9288	0.9228	0.9205	0.9276
U-PBD(b)	Region level	8	0.8838	0.8788	0.8747	0.8841
U-PBD(b)	Region level	9	0.83	0.8256	0.8218	0.8339
U-PBD(b)	Region level	10	0.7654	0.7605	0.7556	0.7668
U-PBD(b)	Center level	0	1	1	1	1
U-PBD(b)	Center level	1	1	1	1	1
U-PBD(b)	Center level	2	1	1	1	1
U-PBD(b)	Center level	3	1	1	1	1
U-PBD(b)	Center level	4	1	1	1	1
U-PBD(b)	Center level	5	0.9968	0.9986	0.9894	0.9982
U-PBD(b)	Center level	6	0.9017	0.9696	0.8499	0.9703
U-PBD(b)	Center level	7	0.5739	0.849	0.5624	0.8512
U-PBD(b)	Center level	8	0.2584	0.6338	0.3034	0.6421
U-PBD(b)	Center level	9	0.085	0.4191	0.1491	0.4198
U-PBD(b)	Center level	10	0.0254	0.249	0.0715	0.2491
U-BUD(b)	Trial level	0	1	1	1	1
U-BUD(b)	Trial level	1	0.3436	0.332	0.3338	0.5622
U-BUD(b)	Trial level	2	0.3436	0.332	0.3338	0.5622
U-BUD(b)	Trial level	3	0	0	0	0.0427
U-BUD(b)	Trial level	4	0	0	0	0.0427
U-BUD(b)	Trial level	5	0	0	0	0
U-BUD(b)	Trial level	6	0	0	0	0
U-BUD(b)	Trial level	7	0	0	0	0
U-BUD(b)	Trial level	8	0	0	0	0
U-BUD(b)	Trial level	9	0	0	0	0
U-BUD(b)	Trial level	10	0	0	0	0
U-BUD(b)	Region level	0	1	1	1	1
U-BUD(b)	Region level	1	1	1	1	1
U-BUD(b)	Region level	2	0.9996	0.9999	0.9999	1
U-BUD(b)	Region level	3	0.9983	0.9985	0.9983	0.999
U-BUD(b)	Region level	4	0.9931	0.9919	0.9929	0.9924
U-BUD(b)	Region level	5	0.9807	0.9793	0.9805	0.9802
U-BUD(b)	Region level	6	0.9601	0.9573	0.9598	0.9582
U-BUD(b)	Region level	7	0.9282	0.928	0.9252	0.9262
U-BUD(b)	Region level	8	0.8857	0.8862	0.8757	0.8791
U-BUD(b)	Region level	9	0.8326	0.8339	0.8203	0.8266
U-BUD(b)	Region level	10	0.7645	0.7648	0.7515	0.7597
U-BUD(b)	Center level	0	1	1	1	1
U-BUD(b)	Center level	1	1	1	1	1
U-BUD(b)	Center level	2	1	1	1	1
U-BUD(b)	Center level	3	1	1	1	1
U-BUD(b)	Center level	4	1	1	1	1
U-BUD(b)	Center level	5	0.9967	0.9988	0.9865	0.9985
U-BUD(b)	Center level	6	0.8998	0.9718	0.852	0.972
U-BUD(b)	Center level	7	0.5652	0.8537	0.5681	0.8522
U-BUD(b)	Center level	8	0.2471	0.6422	0.3098	0.6377
U-BUD(b)	Center level	9	0.0847	0.4217	0.1475	0.4219
U-BUD(b)	Center level	10	0.0262	0.2496	0.0688	0.2563
U-EUD(b)	Trial level	0	1	1	1	1
U-EUD(b)	Trial level	1	0.2414	0.2398	0.2415	0.4497
U-EUD(b)	Trial level	2	0.2414	0.2398	0.2415	0.4497
U-EUD(b)	Trial level	3	0	0	0	0.0143
U-EUD(b)	Trial level	4	0	0	0	0.0143
U-EUD(b)	Trial level	5	0	0	0	0
U-EUD(b)	Trial level	6	0	0	0	0
U-EUD(b)	Trial level	7	0	0	0	0
U-EUD(b)	Trial level	8	0	0	0	0
U-EUD(b)	Trial level	9	0	0	0	0
U-EUD(b)	Trial level	10	0	0	0	0
U-EUD(b)	Region level	0	1	1	1	1
U-EUD(b)	Region level	1	1	1	1	1
U-EUD(b)	Region level	2	1	0.9995	0.9997	0.9997
U-EUD(b)	Region level	3	0.9987	0.9976	0.9989	0.9981
U-EUD(b)	Region level	4	0.9916	0.9912	0.9922	0.9918
U-EUD(b)	Region level	5	0.9789	0.9788	0.9782	0.9804
U-EUD(b)	Region level	6	0.9587	0.9574	0.9545	0.9596
U-EUD(b)	Region level	7	0.9274	0.9249	0.923	0.9228
U-EUD(b)	Region level	8	0.8834	0.8804	0.8765	0.8775
U-EUD(b)	Region level	9	0.8292	0.8244	0.8171	0.8214
U-EUD(b)	Region level	10	0.7631	0.7583	0.747	0.7583
U-EUD(b)	Center level	0	1	1	1	1
U-EUD(b)	Center level	1	1	1	1	1
U-EUD(b)	Center level	2	1	1	1	1
U-EUD(b)	Center level	3	1	1	1	1
U-EUD(b)	Center level	4	1	1	1	1
U-EUD(b)	Center level	5	0.9977	0.9986	0.9892	0.9978
U-EUD(b)	Center level	6	0.9023	0.9707	0.8568	0.9709
U-EUD(b)	Center level	7	0.5804	0.8505	0.5638	0.8506
U-EUD(b)	Center level	8	0.2553	0.6398	0.3052	0.6406
U-EUD(b)	Center level	9	0.0887	0.4167	0.1452	0.4163
U-EUD(b)	Center level	10	0.0247	0.2487	0.0692	0.2515
U-BSD(b)	Trial level	0	1	1	1	1
U-BSD(b)	Trial level	1	0.4972	0.4908	0.5049	0.7489
U-BSD(b)	Trial level	2	0.4972	0.4908	0.5049	0.7489
U-BSD(b)	Trial level	3	0	0	0	0.2409
U-BSD(b)	Trial level	4	0	0	0	0.2409
U-BSD(b)	Trial level	5	0	0	0	0
U-BSD(b)	Trial level	6	0	0	0	0
U-BSD(b)	Trial level	7	0	0	0	0
U-BSD(b)	Trial level	8	0	0	0	0
U-BSD(b)	Trial level	9	0	0	0	0
U-BSD(b)	Trial level	10	0	0	0	0
U-BSD(b)	Region level	0	1	1	1	1
U-BSD(b)	Region level	1	1	1	1	1
U-BSD(b)	Region level	2	0.9995	0.9999	0.9998	0.9998
U-BSD(b)	Region level	3	0.9986	0.998	0.9979	0.9981
U-BSD(b)	Region level	4	0.9925	0.9912	0.9915	0.9918
U-BSD(b)	Region level	5	0.9781	0.9805	0.9797	0.9815
U-BSD(b)	Region level	6	0.9567	0.9584	0.9579	0.961
U-BSD(b)	Region level	7	0.9253	0.9259	0.9253	0.9275
U-BSD(b)	Region level	8	0.8834	0.8835	0.8782	0.8862
U-BSD(b)	Region level	9	0.8293	0.8265	0.818	0.8314
U-BSD(b)	Region level	10	0.7641	0.7581	0.7493	0.7666
U-BSD(b)	Center level	0	1	1	1	1
U-BSD(b)	Center level	1	1	1	1	1
U-BSD(b)	Center level	2	1	1	1	1
U-BSD(b)	Center level	3	1	1	1	1
U-BSD(b)	Center level	4	1	1	1	1
U-BSD(b)	Center level	5	0.996	0.9984	0.9882	0.9977
U-BSD(b)	Center level	6	0.8994	0.9731	0.8492	0.9716
U-BSD(b)	Center level	7	0.5726	0.8511	0.567	0.8492
U-BSD(b)	Center level	8	0.2475	0.64	0.304	0.643
U-BSD(b)	Center level	9	0.088	0.4199	0.1461	0.4218
U-BSD(b)	Center level	10	0.0264	0.256	0.0677	0.255
R-PBD(b)	Trial level	0	1	1	1	1
R-PBD(b)	Trial level	1	0.6111	0.61	0.6147	0.7017
R-PBD(b)	Trial level	2	0.6111	0.61	0.6147	0.7017
R-PBD(b)	Trial level	3	0.1291	0.123	0.1262	0.2664
R-PBD(b)	Trial level	4	0.1291	0.123	0.1262	0.2664
R-PBD(b)	Trial level	5	0.0109	0.0107	0.009	0.0636
R-PBD(b)	Trial level	6	0.0109	0.0107	0.009	0.0636
R-PBD(b)	Trial level	7	0.0003	0.0005	0.0002	0.0106
R-PBD(b)	Trial level	8	0.0003	0.0005	0.0002	0.0106
R-PBD(b)	Trial level	9	0	0	0	0.0009
R-PBD(b)	Trial level	10	0	0	0	0.0009
R-PBD(b)	Region level	0	1	1	1	1
R-PBD(b)	Region level	1	0.9764	0.9769	0.9747	0.9943
R-PBD(b)	Region level	2	0.3639	0.3489	0.3469	0.6831
R-PBD(b)	Region level	3	0	0	0	0.1849
R-PBD(b)	Region level	4	0	0	0	0.0178
R-PBD(b)	Region level	5	0	0	0	0
R-PBD(b)	Region level	6	0	0	0	0
R-PBD(b)	Region level	7	0	0	0	0
R-PBD(b)	Region level	8	0	0	0	0
R-PBD(b)	Region level	9	0	0	0	0
R-PBD(b)	Region level	10	0	0	0	0
R-PBD(b)	Center level	0	1	1	1	1
R-PBD(b)	Center level	1	1	1	1	1
R-PBD(b)	Center level	2	1	1	1	1
R-PBD(b)	Center level	3	1	1	1	1
R-PBD(b)	Center level	4	1	1	0.9998	1
R-PBD(b)	Center level	5	0.9944	0.9955	0.9788	0.9961
R-PBD(b)	Center level	6	0.8528	0.9389	0.7893	0.943
R-PBD(b)	Center level	7	0.4859	0.7526	0.4741	0.7594
R-PBD(b)	Center level	8	0.1902	0.5004	0.2331	0.5105
R-PBD(b)	Center level	9	0.0654	0.2879	0.1047	0.2941
R-PBD(b)	Center level	10	0.0191	0.1583	0.043	0.1613
R-BUD(b)	Trial level	0	1	1	1	1
R-BUD(b)	Trial level	1	0.672	0.6743	0.6778	0.7866
R-BUD(b)	Trial level	2	0.672	0.6743	0.6778	0.7866
R-BUD(b)	Trial level	3	0.1974	0.2071	0.2045	0.4172
R-BUD(b)	Trial level	4	0.1974	0.2071	0.2045	0.4172
R-BUD(b)	Trial level	5	0.0293	0.0302	0.0326	0.1692
R-BUD(b)	Trial level	6	0.0293	0.0302	0.0326	0.1692
R-BUD(b)	Trial level	7	0.0018	0.0017	0.0016	0.0527
R-BUD(b)	Trial level	8	0.0018	0.0017	0.0016	0.0527
R-BUD(b)	Trial level	9	0	0	0	0.0127
R-BUD(b)	Trial level	10	0	0	0	0.0127
R-BUD(b)	Region level	0	1	1	1	1
R-BUD(b)	Region level	1	0.9939	0.9918	0.9921	0.9986
R-BUD(b)	Region level	2	0.5981	0.5938	0.5892	0.9072
R-BUD(b)	Region level	3	0	0	0	0.485
R-BUD(b)	Region level	4	0	0	0	0.1005
R-BUD(b)	Region level	5	0	0	0	0
R-BUD(b)	Region level	6	0	0	0	0
R-BUD(b)	Region level	7	0	0	0	0
R-BUD(b)	Region level	8	0	0	0	0
R-BUD(b)	Region level	9	0	0	0	0
R-BUD(b)	Region level	10	0	0	0	0
R-BUD(b)	Center level	0	1	1	1	1
R-BUD(b)	Center level	1	1	1	1	1
R-BUD(b)	Center level	2	1	1	1	1
R-BUD(b)	Center level	3	1	1	1	1
R-BUD(b)	Center level	4	1	1	1	0.9999
R-BUD(b)	Center level	5	0.9944	0.9972	0.9755	0.997
R-BUD(b)	Center level	6	0.8545	0.9406	0.7832	0.9436
R-BUD(b)	Center level	7	0.4925	0.7621	0.4637	0.7632
R-BUD(b)	Center level	8	0.1953	0.5154	0.224	0.5094
R-BUD(b)	Center level	9	0.0564	0.2962	0.0943	0.2962
R-BUD(b)	Center level	10	0.0156	0.1622	0.0394	0.1592
R-EUD(b)	Trial level	0	1	1	1	1
R-EUD(b)	Trial level	1	0.6459	0.6448	0.6517	0.755
R-EUD(b)	Trial level	2	0.6459	0.6448	0.6517	0.755
R-EUD(b)	Trial level	3	0.1701	0.1652	0.17	0.3428
R-EUD(b)	Trial level	4	0.1701	0.1652	0.17	0.3428
R-EUD(b)	Trial level	5	0.0183	0.0166	0.0203	0.1097
R-EUD(b)	Trial level	6	0.0183	0.0166	0.0203	0.1097
R-EUD(b)	Trial level	7	0.0006	0.0007	0.0005	0.0228
R-EUD(b)	Trial level	8	0.0006	0.0007	0.0005	0.0228
R-EUD(b)	Trial level	9	0	0	0	0.0033
R-EUD(b)	Trial level	10	0	0	0	0.0033
R-EUD(b)	Region level	0	1	1	1	1
R-EUD(b)	Region level	1	0.9863	0.9852	0.9862	0.9966
R-EUD(b)	Region level	2	0.495	0.4803	0.4813	0.8147
R-EUD(b)	Region level	3	0	0	0	0.3031
R-EUD(b)	Region level	4	0	0	0	0.0377
R-EUD(b)	Region level	5	0	0	0	0
R-EUD(b)	Region level	6	0	0	0	0
R-EUD(b)	Region level	7	0	0	0	0
R-EUD(b)	Region level	8	0	0	0	0
R-EUD(b)	Region level	9	0	0	0	0
R-EUD(b)	Region level	10	0	0	0	0
R-EUD(b)	Center level	0	1	1	1	1
R-EUD(b)	Center level	1	1	1	1	1
R-EUD(b)	Center level	2	1	1	1	1
R-EUD(b)	Center level	3	1	1	1	1
R-EUD(b)	Center level	4	1	1	1	1
R-EUD(b)	Center level	5	0.9943	0.997	0.9756	0.9951
R-EUD(b)	Center level	6	0.8607	0.941	0.7816	0.9377
R-EUD(b)	Center level	7	0.4996	0.7603	0.4676	0.7544
R-EUD(b)	Center level	8	0.194	0.5076	0.2296	0.5068
R-EUD(b)	Center level	9	0.0594	0.3017	0.0987	0.2978
R-EUD(b)	Center level	10	0.0156	0.1616	0.0396	0.1567
R-BSD(b)	Trial level	0	1	1	1	1
R-BSD(b)	Trial level	1	0.7126	0.7122	0.7139	0.8522
R-BSD(b)	Trial level	2	0.7126	0.7122	0.7139	0.8522
R-BSD(b)	Trial level	3	0.2674	0.2742	0.2611	0.5782
R-BSD(b)	Trial level	4	0.2674	0.2742	0.2611	0.5782
R-BSD(b)	Trial level	5	0.0621	0.0608	0.0551	0.3541
R-BSD(b)	Trial level	6	0.0621	0.0608	0.0551	0.3541
R-BSD(b)	Trial level	7	0.0071	0.0061	0.0061	0.1878
R-BSD(b)	Trial level	8	0.0071	0.0061	0.0061	0.1878
R-BSD(b)	Trial level	9	0.0001	0.0001	0.0001	0.0861
R-BSD(b)	Trial level	10	0.0001	0.0001	0.0001	0.0861
R-BSD(b)	Region level	0	1	1	1	1
R-BSD(b)	Region level	1	0.9978	0.9983	0.9986	1
R-BSD(b)	Region level	2	0.7694	0.7625	0.765	0.9926
R-BSD(b)	Region level	3	0	0	0	0.9016
R-BSD(b)	Region level	4	0	0	0	0.4742
R-BSD(b)	Region level	5	0	0	0	0
R-BSD(b)	Region level	6	0	0	0	0
R-BSD(b)	Region level	7	0	0	0	0
R-BSD(b)	Region level	8	0	0	0	0
R-BSD(b)	Region level	9	0	0	0	0
R-BSD(b)	Region level	10	0	0	0	0
R-BSD(b)	Center level	0	1	1	1	1
R-BSD(b)	Center level	1	1	1	1	1
R-BSD(b)	Center level	2	1	1	1	1
R-BSD(b)	Center level	3	1	1	1	1
R-BSD(b)	Center level	4	1	1	0.9998	1
R-BSD(b)	Center level	5	0.993	0.9955	0.9762	0.9975
R-BSD(b)	Center level	6	0.8546	0.9389	0.7939	0.9451
R-BSD(b)	Center level	7	0.4861	0.7622	0.4742	0.7699
R-BSD(b)	Center level	8	0.1943	0.5075	0.2341	0.5199
R-BSD(b)	Center level	9	0.0598	0.2951	0.1016	0.3078
R-BSD(b)	Center level	10	0.0174	0.1605	0.0381	0.1685
C-PBD(b)	Trial level	0	1	1	1	1
C-PBD(b)	Trial level	1	0.9035	0.9005	0.9249	0.9272
C-PBD(b)	Trial level	2	0.9035	0.9005	0.9249	0.9272
C-PBD(b)	Trial level	3	0.7126	0.7014	0.78	0.7812
C-PBD(b)	Trial level	4	0.7126	0.7014	0.78	0.7812
C-PBD(b)	Trial level	5	0.537	0.528	0.6469	0.6426
C-PBD(b)	Trial level	6	0.537	0.528	0.6469	0.6426
C-PBD(b)	Trial level	7	0.3898	0.3699	0.5217	0.5189
C-PBD(b)	Trial level	8	0.3898	0.3699	0.5217	0.5189
C-PBD(b)	Trial level	9	0.2679	0.252	0.4171	0.4049
C-PBD(b)	Trial level	10	0.2679	0.252	0.4171	0.4049
C-PBD(b)	Region level	0	1	1	1	1
C-PBD(b)	Region level	1	1	1	1	1
C-PBD(b)	Region level	2	0.995	0.9965	0.999	0.9991
C-PBD(b)	Region level	3	0.9652	0.9619	0.9892	0.9902
C-PBD(b)	Region level	4	0.8735	0.8623	0.9576	0.9604
C-PBD(b)	Region level	5	0.7064	0.6874	0.8848	0.8844
C-PBD(b)	Region level	6	0.5038	0.4768	0.7732	0.7593
C-PBD(b)	Region level	7	0.3175	0.291	0.628	0.6131
C-PBD(b)	Region level	8	0.1796	0.1576	0.4736	0.4631
C-PBD(b)	Region level	9	0.094	0.0809	0.3337	0.3233
C-PBD(b)	Region level	10	0.0413	0.0362	0.2217	0.2148
C-PBD(b)	Center level	0	1	1	1	1
C-PBD(b)	Center level	1	1	1	1	1
C-PBD(b)	Center level	2	0.999	0.9982	0.9999	1
C-PBD(b)	Center level	3	0	0	0	0.9513
C-PBD(b)	Center level	4	0	0	0	0.2285
C-PBD(b)	Center level	5	0	0	0	0
C-PBD(b)	Center level	6	0	0	0	0
C-PBD(b)	Center level	7	0	0	0	0
C-PBD(b)	Center level	8	0	0	0	0
C-PBD(b)	Center level	9	0	0	0	0
C-PBD(b)	Center level	10	0	0	0	0
C-BUD(b)	Trial level	0	1	1	1	1
C-BUD(b)	Trial level	1	0.9201	0.9128	0.9353	0.9378
C-BUD(b)	Trial level	2	0.9201	0.9128	0.9353	0.9378
C-BUD(b)	Trial level	3	0.7547	0.7485	0.7994	0.8104
C-BUD(b)	Trial level	4	0.7547	0.7485	0.7994	0.8104
C-BUD(b)	Trial level	5	0.6088	0.5854	0.671	0.6918
C-BUD(b)	Trial level	6	0.6088	0.5854	0.671	0.6918
C-BUD(b)	Trial level	7	0.4715	0.4449	0.554	0.5741
C-BUD(b)	Trial level	8	0.4715	0.4449	0.554	0.5741
C-BUD(b)	Trial level	9	0.3574	0.3248	0.4448	0.4682
C-BUD(b)	Trial level	10	0.3574	0.3248	0.4448	0.4682
C-BUD(b)	Region level	0	1	1	1	1
C-BUD(b)	Region level	1	1	1	1	1
C-BUD(b)	Region level	2	0.9988	0.9981	0.9992	0.9998
C-BUD(b)	Region level	3	0.9836	0.9779	0.9952	0.9957
C-BUD(b)	Region level	4	0.9367	0.9176	0.9726	0.9784
C-BUD(b)	Region level	5	0.8285	0.7941	0.9191	0.9373
C-BUD(b)	Region level	6	0.6807	0.6217	0.836	0.8647
C-BUD(b)	Region level	7	0.5113	0.4419	0.7144	0.7561
C-BUD(b)	Region level	8	0.3446	0.2824	0.5827	0.6324
C-BUD(b)	Region level	9	0.2129	0.1734	0.4445	0.5094
C-BUD(b)	Region level	10	0.1279	0.0946	0.3222	0.3846
C-BUD(b)	Center level	0	1	1	1	1
C-BUD(b)	Center level	1	1	1	1	1
C-BUD(b)	Center level	2	1	1	1	1
C-BUD(b)	Center level	3	0	0	0	0.9985
C-BUD(b)	Center level	4	0	0	0	0.6069
C-BUD(b)	Center level	5	0	0	0	0
C-BUD(b)	Center level	6	0	0	0	0
C-BUD(b)	Center level	7	0	0	0	0
C-BUD(b)	Center level	8	0	0	0	0
C-BUD(b)	Center level	9	0	0	0	0
C-BUD(b)	Center level	10	0	0	0	0
C-EUD(b)	Trial level	0	1	1	1	1
C-EUD(b)	Trial level	1	0.9073	0.9072	0.9307	0.9262
C-EUD(b)	Trial level	2	0.9073	0.9072	0.9307	0.9262
C-EUD(b)	Trial level	3	0.7343	0.7232	0.7932	0.7831
C-EUD(b)	Trial level	4	0.7343	0.7232	0.7932	0.7831
C-EUD(b)	Trial level	5	0.5814	0.5534	0.6585	0.6494
C-EUD(b)	Trial level	6	0.5814	0.5534	0.6585	0.6494
C-EUD(b)	Trial level	7	0.439	0.404	0.5332	0.5206
C-EUD(b)	Trial level	8	0.439	0.404	0.5332	0.5206
C-EUD(b)	Trial level	9	0.3148	0.2897	0.4204	0.413
C-EUD(b)	Trial level	10	0.3148	0.2897	0.4204	0.413
C-EUD(b)	Region level	0	1	1	1	1
C-EUD(b)	Region level	1	1	1	1	1
C-EUD(b)	Region level	2	0.9981	0.9967	0.9993	0.9989
C-EUD(b)	Region level	3	0.9766	0.9718	0.9904	0.9916
C-EUD(b)	Region level	4	0.9121	0.8842	0.9608	0.958
C-EUD(b)	Region level	5	0.7794	0.7324	0.8936	0.892
C-EUD(b)	Region level	6	0.6005	0.5436	0.7912	0.788
C-EUD(b)	Region level	7	0.4238	0.3615	0.6552	0.6536
C-EUD(b)	Region level	8	0.2653	0.2152	0.5125	0.505
C-EUD(b)	Region level	9	0.152	0.1188	0.3712	0.3711
C-EUD(b)	Region level	10	0.0829	0.0557	0.2504	0.2532
C-EUD(b)	Center level	0	1	1	1	1
C-EUD(b)	Center level	1	1	1	1	1
C-EUD(b)	Center level	2	1	1	1	1
C-EUD(b)	Center level	3	0	0	0	0.977
C-EUD(b)	Center level	4	0	0	0	0.2937
C-EUD(b)	Center level	5	0	0	0	0
C-EUD(b)	Center level	6	0	0	0	0
C-EUD(b)	Center level	7	0	0	0	0
C-EUD(b)	Center level	8	0	0	0	0
C-EUD(b)	Center level	9	0	0	0	0
C-EUD(b)	Center level	10	0	0	0	0
C-BSD(b)	Trial level	0	1	1	1	1
C-BSD(b)	Trial level	1	0.926	0.9215	0.9422	0.95
C-BSD(b)	Trial level	2	0.926	0.9215	0.9422	0.95
C-BSD(b)	Trial level	3	0.7795	0.7659	0.8183	0.8525
C-BSD(b)	Trial level	4	0.7795	0.7659	0.8183	0.8525
C-BSD(b)	Trial level	5	0.6415	0.6262	0.703	0.76
C-BSD(b)	Trial level	6	0.6415	0.6262	0.703	0.76
C-BSD(b)	Trial level	7	0.5192	0.4948	0.5947	0.6715
C-BSD(b)	Trial level	8	0.5192	0.4948	0.5947	0.6715
C-BSD(b)	Trial level	9	0.408	0.3808	0.4898	0.5875
C-BSD(b)	Trial level	10	0.408	0.3808	0.4898	0.5875
C-BSD(b)	Region level	0	1	1	1	1
C-BSD(b)	Region level	1	1	1	1	1
C-BSD(b)	Region level	2	0.9994	0.9984	0.9999	0.9999
C-BSD(b)	Region level	3	0.9901	0.9876	0.9968	0.9984
C-BSD(b)	Region level	4	0.96	0.9465	0.982	0.9944
C-BSD(b)	Region level	5	0.8916	0.8541	0.951	0.9803
C-BSD(b)	Region level	6	0.7777	0.7209	0.889	0.9543
C-BSD(b)	Region level	7	0.6392	0.5652	0.7956	0.912
C-BSD(b)	Region level	8	0.4898	0.4109	0.6858	0.8507
C-BSD(b)	Region level	9	0.3465	0.2754	0.5593	0.7691
C-BSD(b)	Region level	10	0.2323	0.1704	0.4444	0.676
C-BSD(b)	Center level	0	1	1	1	1
C-BSD(b)	Center level	1	1	1	1	1
C-BSD(b)	Center level	2	1	1	1	1
C-BSD(b)	Center level	3	0	0	0	1
C-BSD(b)	Center level	4	0	0	0	0.9931
C-BSD(b)	Center level	5	0	0	0	0
C-BSD(b)	Center level	6	0	0	0	0
C-BSD(b)	Center level	7	0	0	0	0
C-BSD(b)	Center level	8	0	0	0	0
C-BSD(b)	Center level	9	0	0	0	0
C-BSD(b)	Center level	10	0	0	0	0
DBR(b, b, b)	Trial level	0	1	1	1	1
DBR(b, b, b)	Trial level	1	0.5201	0.5226	0.5215	0.729
DBR(b, b, b)	Trial level	2	0.5201	0.5226	0.5215	0.729
DBR(b, b, b)	Trial level	3	0.018	0.0156	0.0167	0.2294
DBR(b, b, b)	Trial level	4	0.018	0.0156	0.0167	0.2294
DBR(b, b, b)	Trial level	5	0.0003	0.0002	0.0001	0.0007
DBR(b, b, b)	Trial level	6	0.0003	0.0002	0.0001	0.0007
DBR(b, b, b)	Trial level	7	0	0	0	0
DBR(b, b, b)	Trial level	8	0	0	0	0
DBR(b, b, b)	Trial level	9	0	0	0	0
DBR(b, b, b)	Trial level	10	0	0	0	0
DBR(b, b, b)	Region level	0	1	1	1	1
DBR(b, b, b)	Region level	1	0.998	0.9982	0.9977	0.9998
DBR(b, b, b)	Region level	2	0.7959	0.7844	0.7936	0.9865
DBR(b, b, b)	Region level	3	0.1292	0.1199	0.1234	0.8645
DBR(b, b, b)	Region level	4	0.0106	0.0078	0.0107	0.441
DBR(b, b, b)	Region level	5	0.0005	0.0002	0.0006	0.0158
DBR(b, b, b)	Region level	6	0.0001	0	0	0.0001
DBR(b, b, b)	Region level	7	0	0	0	0
DBR(b, b, b)	Region level	8	0	0	0	0
DBR(b, b, b)	Region level	9	0	0	0	0
DBR(b, b, b)	Region level	10	0	0	0	0
DBR(b, b, b)	Center level	0	1	1	1	1
DBR(b, b, b)	Center level	1	1	1	1	1
DBR(b, b, b)	Center level	2	1	1	1	1
DBR(b, b, b)	Center level	3	0	0	0	1
DBR(b, b, b)	Center level	4	0	0	0	0.9899
DBR(b, b, b)	Center level	5	0	0	0	0
DBR(b, b, b)	Center level	6	0	0	0	0
DBR(b, b, b)	Center level	7	0	0	0	0
DBR(b, b, b)	Center level	8	0	0	0	0
DBR(b, b, b)	Center level	9	0	0	0	0
DBR(b, b, b)	Center level	10	0	0	0	0
DBR(b, 2b, 2b)	Trial level	0	1	1	1	1
DBR(b, 2b, 2b)	Trial level	1	0.7313	0.7364	0.7354	0.8662
DBR(b, 2b, 2b)	Trial level	2	0.7313	0.7364	0.7354	0.8662
DBR(b, 2b, 2b)	Trial level	3	0.2443	0.2361	0.246	0.5939
DBR(b, 2b, 2b)	Trial level	4	0.2443	0.2361	0.246	0.5939
DBR(b, 2b, 2b)	Trial level	5	0.004	0.0034	0.0041	0.3342
DBR(b, 2b, 2b)	Trial level	6	0.004	0.0034	0.0041	0.3342
DBR(b, 2b, 2b)	Trial level	7	0	0	0	0.1077
DBR(b, 2b, 2b)	Trial level	8	0	0	0	0.1077
DBR(b, 2b, 2b)	Trial level	9	0	0	0	0.0002
DBR(b, 2b, 2b)	Trial level	10	0	0	0	0.0002
DBR(b, 2b, 2b)	Region level	0	1	1	1	1
DBR(b, 2b, 2b)	Region level	1	0.9999	0.9998	0.9999	1
DBR(b, 2b, 2b)	Region level	2	0.9816	0.9797	0.9865	0.9993
DBR(b, 2b, 2b)	Region level	3	0.8327	0.8325	0.8611	0.9908
DBR(b, 2b, 2b)	Region level	4	0.4315	0.4137	0.4606	0.9592
DBR(b, 2b, 2b)	Region level	5	0.042	0.0323	0.0498	0.8807
DBR(b, 2b, 2b)	Region level	6	0.0029	0.0016	0.0029	0.731
DBR(b, 2b, 2b)	Region level	7	0.0001	0	0.0001	0.5036
DBR(b, 2b, 2b)	Region level	8	0	0	0	0.1982
DBR(b, 2b, 2b)	Region level	9	0	0	0	0.0052
DBR(b, 2b, 2b)	Region level	10	0	0	0	0
DBR(b, 2b, 2b)	Center level	0	1	1	1	1
DBR(b, 2b, 2b)	Center level	1	1	1	1	1
DBR(b, 2b, 2b)	Center level	2	1	1	1	1
DBR(b, 2b, 2b)	Center level	3	0	0	0	1
DBR(b, 2b, 2b)	Center level	4	0	0	0	0.991
DBR(b, 2b, 2b)	Center level	5	0	0	0	0
DBR(b, 2b, 2b)	Center level	6	0	0	0	0
DBR(b, 2b, 2b)	Center level	7	0	0	0	0
DBR(b, 2b, 2b)	Center level	8	0	0	0	0
DBR(b, 2b, 2b)	Center level	9	0	0	0	0
DBR(b, 2b, 2b)	Center level	10	0	0	0	0
DBR(b, 2b, 4b)	Trial level	0	1	1	1	1
DBR(b, 2b, 4b)	Trial level	1	0.8284	0.8277	0.8266	0.9109
DBR(b, 2b, 4b)	Trial level	2	0.8284	0.8277	0.8266	0.9109
DBR(b, 2b, 4b)	Trial level	3	0.5055	0.5089	0.5084	0.7392
DBR(b, 2b, 4b)	Trial level	4	0.5055	0.5089	0.5084	0.7392
DBR(b, 2b, 4b)	Trial level	5	0.2473	0.2455	0.2564	0.5732
DBR(b, 2b, 4b)	Trial level	6	0.2473	0.2455	0.2564	0.5732
DBR(b, 2b, 4b)	Trial level	7	0.0681	0.061	0.0744	0.4207
DBR(b, 2b, 4b)	Trial level	8	0.0681	0.061	0.0744	0.4207
DBR(b, 2b, 4b)	Trial level	9	0.0007	0.0006	0.001	0.2844
DBR(b, 2b, 4b)	Trial level	10	0.0007	0.0006	0.001	0.2844
DBR(b, 2b, 4b)	Region level	0	1	1	1	1
DBR(b, 2b, 4b)	Region level	1	1	0.9999	1	1
DBR(b, 2b, 4b)	Region level	2	0.9883	0.9883	0.9902	0.9995
DBR(b, 2b, 4b)	Region level	3	0.8648	0.8625	0.8857	0.9943
DBR(b, 2b, 4b)	Region level	4	0.4585	0.4412	0.485	0.9676
DBR(b, 2b, 4b)	Region level	5	0.0458	0.0365	0.047	0.9006
DBR(b, 2b, 4b)	Region level	6	0.0037	0.0021	0.0036	0.7621
DBR(b, 2b, 4b)	Region level	7	0	0	0	0.5405
DBR(b, 2b, 4b)	Region level	8	0	0	0	0.2091
DBR(b, 2b, 4b)	Region level	9	0	0	0	0.0036
DBR(b, 2b, 4b)	Region level	10	0	0	0	0
DBR(b, 2b, 4b)	Center level	0	1	1	1	1
DBR(b, 2b, 4b)	Center level	1	1	1	1	1
DBR(b, 2b, 4b)	Center level	2	1	1	1	1
DBR(b, 2b, 4b)	Center level	3	0	0	0	1
DBR(b, 2b, 4b)	Center level	4	0	0	0	0.9917
DBR(b, 2b, 4b)	Center level	5	0	0	0	0
DBR(b, 2b, 4b)	Center level	6	0	0	0	0
DBR(b, 2b, 4b)	Center level	7	0	0	0	0
DBR(b, 2b, 4b)	Center level	8	0	0	0	0
DBR(b, 2b, 4b)	Center level	9	0	0	0	0
DBR(b, 2b, 4b)	Center level	10	0	0	0	0
CRD	Trial level	0	1	1	1	1
CRD	Trial level	1	0.9635	0.968	0.9678	0.9643
CRD	Trial level	2	0.9635	0.968	0.9678	0.9643
CRD	Trial level	3	0.8896	0.8983	0.899	0.8931
CRD	Trial level	4	0.8896	0.8983	0.899	0.8931
CRD	Trial level	5	0.819	0.8274	0.8281	0.8224
CRD	Trial level	6	0.819	0.8274	0.8281	0.8224
CRD	Trial level	7	0.751	0.7587	0.7637	0.7558
CRD	Trial level	8	0.751	0.7587	0.7637	0.7558
CRD	Trial level	9	0.6842	0.6902	0.6984	0.6881
CRD	Trial level	10	0.6842	0.6902	0.6984	0.6881
CRD	Region level	0	1	1	1	1
CRD	Region level	1	1	1	1	1
CRD	Region level	2	1	1	0.9999	1
CRD	Region level	3	0.9999	0.9995	0.9997	0.9998
CRD	Region level	4	0.9989	0.9988	0.9981	0.9985
CRD	Region level	5	0.9953	0.9948	0.9938	0.9947
CRD	Region level	6	0.9874	0.9878	0.9853	0.9875
CRD	Region level	7	0.9745	0.9738	0.9708	0.9737
CRD	Region level	8	0.9523	0.9522	0.9484	0.951
CRD	Region level	9	0.9196	0.9173	0.9146	0.9196
CRD	Region level	10	0.8781	0.8709	0.8713	0.8794
CRD	Center level	0	1	1	1	1
CRD	Center level	1	1	1	1	1
CRD	Center level	2	1	1	1	1
CRD	Center level	3	1	1	1	1
CRD	Center level	4	1	1	1	1
CRD	Center level	5	0.9976	0.9993	0.9906	0.9995
CRD	Center level	6	0.9099	0.976	0.8646	0.9765
CRD	Center level	7	0.5944	0.8662	0.5858	0.8719
CRD	Center level	8	0.2663	0.6748	0.3331	0.6748
CRD	Center level	9	0.0947	0.4613	0.1667	0.4571
CRD	Center level	10	0.0285	0.2842	0.0816	0.2837
