# Supplementary material for: Selecting a randomization method for a multi-center clinical trial with stochastic recruitment considerations
Source: BMC Med Res Methodol. 2024 Feb 28;24:52. doi: 10.1186/s12874-023-02131-z (PMC10900599; doi:10.1186/s12874-023-02131-z)
Supplement: Supplementary file 2 — Additional file 2: Appendix 2. Operating characteristics (summary statistics) of Loss at the trial, region and the center level for 16 considered randomization designs under Scenarious 1-4. [file 12874_2023_2131_MOESM2_ESM.xlsx]

## Sheet: Sheet1
Supplemental Appendix 2: Operating characteristics (summary statistics) of Loss at the trial, region, and center level for 16 considered randomization designs under Scenarios 1-4.
design_fct	stratification_fct	statistic	scenario 1	scenario 2	scenario 3	scenario 4
U-PBD(b)	Trial level	Mean	0	0	0	0.0045472
U-PBD(b)	Trial level	SD	0	0	0	0.00595974
U-PBD(b)	Trial level	Q50	0	0	0	0
U-PBD(b)	Trial level	Q80	0	0	0	0.008
U-PBD(b)	Trial level	Q90	0	0	0	0.008
U-PBD(b)	Trial level	Q95	0	0	0	0.008
U-PBD(b)	Trial level	Max	0	0	0	0.032
U-PBD(b)	Region level	Mean	3.97316	4.00428	3.9321	3.98362
U-PBD(b)	Region level	SD	2.81105	2.78534	2.7986	2.80154
U-PBD(b)	Region level	Q50	3.29998	3.38204	3.28358	3.35149
U-PBD(b)	Region level	Q80	5.94438	6.01583	5.88796	5.9428
U-PBD(b)	Region level	Q90	7.62215	7.76324	7.73303	7.65194
U-PBD(b)	Region level	Q95	9.39291	9.45778	9.30919	9.34575
U-PBD(b)	Region level	Max	23.0429	19.7655	25.1915	27.1393
U-PBD(b)	Center level	Mean	78.7961	69.9429	123.572	70.0546
U-PBD(b)	Center level	SD	11.2949	10.1683	12.5469	10.1783
U-PBD(b)	Center level	Q50	78.3604	69.4896	123.087	69.4749
U-PBD(b)	Center level	Q80	88.1664	78.3356	133.978	78.4244
U-PBD(b)	Center level	Q90	93.4867	83.3167	139.662	83.4804
U-PBD(b)	Center level	Q95	98.1216	87.6907	144.813	87.8261
U-PBD(b)	Center level	Max	123.071	110.962	177.222	116.177
U-BUD(b)	Trial level	Mean	0.0027488	0.002656	0.0026704	0.0055224
U-BUD(b)	Trial level	SD	0.00379947	0.00376764	0.00377274	0.00681766
U-BUD(b)	Trial level	Q50	0	0	0	0.008
U-BUD(b)	Trial level	Q80	0.008	0.008	0.008	0.008
U-BUD(b)	Trial level	Q90	0.008	0.008	0.008	0.008
U-BUD(b)	Trial level	Q95	0.008	0.008	0.008	0.008
U-BUD(b)	Trial level	Max	0.008	0.008	0.008	0.032
U-BUD(b)	Region level	Mean	3.98649	4.04223	3.90931	3.96483
U-BUD(b)	Region level	SD	2.80809	2.80452	2.76361	2.77695
U-BUD(b)	Region level	Q50	3.34515	3.40768	3.25793	3.34371
U-BUD(b)	Region level	Q80	5.94802	6.07629	5.89585	5.90449
U-BUD(b)	Region level	Q90	7.73139	7.82987	7.63001	7.68496
U-BUD(b)	Region level	Q95	9.42806	9.48951	9.20424	9.33799
U-BUD(b)	Region level	Max	25.8035	22.6607	23.1324	27.0878
U-BUD(b)	Center level	Mean	78.749	70.1634	123.603	70.1425
U-BUD(b)	Center level	SD	11.3348	10.1996	12.5882	10.1036
U-BUD(b)	Center level	Q50	78.3337	69.6926	123.31	69.7008
U-BUD(b)	Center level	Q80	88.0833	78.5364	134.198	78.4951
U-BUD(b)	Center level	Q90	93.6887	83.632	140.016	83.3153
U-BUD(b)	Center level	Q95	98.4955	87.6995	144.779	87.2384
U-BUD(b)	Center level	Max	122.547	111.271	183.549	110.448
U-EUD(b)	Trial level	Mean	0.0019312	0.0019184	0.001932	0.0039408
U-EUD(b)	Trial level	SD	0.00342363	0.00341586	0.00342411	0.00519438
U-EUD(b)	Trial level	Q50	0	0	0	0
U-EUD(b)	Trial level	Q80	0.008	0.008	0.008	0.008
U-EUD(b)	Trial level	Q90	0.008	0.008	0.008	0.008
U-EUD(b)	Trial level	Q95	0.008	0.008	0.008	0.008
U-EUD(b)	Trial level	Max	0.008	0.008	0.008	0.032
U-EUD(b)	Region level	Mean	3.96647	3.98461	3.88147	3.98573
U-EUD(b)	Region level	SD	2.79969	2.8023	2.7461	2.77355
U-EUD(b)	Region level	Q50	3.33214	3.39888	3.27049	3.39385
U-EUD(b)	Region level	Q80	5.92211	5.94339	5.81943	5.93273
U-EUD(b)	Region level	Q90	7.75529	7.70012	7.54634	7.81313
U-EUD(b)	Region level	Q95	9.38724	9.4138	9.19202	9.40183
U-EUD(b)	Region level	Max	23.1675	23.6003	23.1747	19.31
U-EUD(b)	Center level	Mean	78.8604	69.9939	123.551	70.1648
U-EUD(b)	Center level	SD	11.187	10.2166	12.5282	10.1526
U-EUD(b)	Center level	Q50	78.52	69.6195	123.151	69.7815
U-EUD(b)	Center level	Q80	88.0092	78.5264	134.044	78.5553
U-EUD(b)	Center level	Q90	93.3864	83.3557	139.822	83.3592
U-EUD(b)	Center level	Q95	97.8846	87.3973	144.377	87.7744
U-EUD(b)	Center level	Max	128.373	119.627	174.625	116.365
U-BSD(b)	Trial level	Mean	0.0039776	0.0039264	0.0040392	0.0117728
U-BSD(b)	Trial level	SD	0.00400014	0.00399952	0.00400001	0.0118579
U-BSD(b)	Trial level	Q50	0	0	0.008	0.008
U-BSD(b)	Trial level	Q80	0.008	0.008	0.008	0.032
U-BSD(b)	Trial level	Q90	0.008	0.008	0.008	0.032
U-BSD(b)	Trial level	Q95	0.008	0.008	0.008	0.032
U-BSD(b)	Trial level	Max	0.008	0.008	0.008	0.032
U-BSD(b)	Region level	Mean	3.9186	3.94361	3.85618	3.9939
U-BSD(b)	Region level	SD	2.73844	2.7015	2.74664	2.79875
U-BSD(b)	Region level	Q50	3.31206	3.36467	3.22264	3.36674
U-BSD(b)	Region level	Q80	5.85393	5.92998	5.73694	5.93069
U-BSD(b)	Region level	Q90	7.54615	7.57673	7.54306	7.71706
U-BSD(b)	Region level	Q95	9.18617	9.08215	9.23987	9.41355
U-BSD(b)	Region level	Max	27.9296	25.2347	21.9552	24.3943
U-BSD(b)	Center level	Mean	78.7102	70.0243	123.424	70.161
U-BSD(b)	Center level	SD	11.1052	10.124	12.417	10.0525
U-BSD(b)	Center level	Q50	78.2982	69.5537	122.976	69.6246
U-BSD(b)	Center level	Q80	87.9532	78.5291	133.94	78.4349
U-BSD(b)	Center level	Q90	93.108	83.0854	139.394	83.4082
U-BSD(b)	Center level	Q95	97.7523	87.1753	144.079	87.4132
U-BSD(b)	Center level	Max	125.235	116.676	173.552	112.625
R-PBD(b)	Trial level	Mean	0.00844	0.008288	0.0083176	0.0152096
R-PBD(b)	Trial level	SD	0.0118546	0.0117709	0.0114457	0.0217697
R-PBD(b)	Trial level	Q50	0.008	0.008	0.008	0.008
R-PBD(b)	Trial level	Q80	0.008	0.008	0.008	0.032
R-PBD(b)	Trial level	Q90	0.032	0.032	0.032	0.032
R-PBD(b)	Trial level	Q95	0.032	0.032	0.032	0.072
R-PBD(b)	Trial level	Max	0.128	0.128	0.128	0.2
R-PBD(b)	Region level	Mean	0.042815	0.0439393	0.0427505	0.0797314
R-PBD(b)	Region level	SD	0.0249456	0.0261352	0.0249935	0.0529077
R-PBD(b)	Region level	Q50	0.0401109	0.0408877	0.0403794	0.0663889
R-PBD(b)	Region level	Q80	0.0614349	0.0639075	0.0622165	0.115298
R-PBD(b)	Region level	Q90	0.0789747	0.0807248	0.0782072	0.150102
R-PBD(b)	Region level	Q95	0.0963395	0.0951271	0.0922776	0.182863
R-PBD(b)	Region level	Max	0.162096	0.208205	0.164844	0.425918
R-PBD(b)	Center level	Mean	75.0661	66.4003	119.911	66.4616
R-PBD(b)	Center level	SD	10.9825	9.89725	12.2855	9.93176
R-PBD(b)	Center level	Q50	74.6068	65.9391	119.544	66.0756
R-PBD(b)	Center level	Q80	84.2352	74.5752	130.21	74.7579
R-PBD(b)	Center level	Q90	89.4173	79.3658	135.765	79.6924
R-PBD(b)	Center level	Q95	93.659	83.6979	140.764	83.288
R-PBD(b)	Center level	Max	119.829	111.138	166.671	105.73
R-BUD(b)	Trial level	Mean	0.0113864	0.011668	0.011724	0.0272048
R-BUD(b)	Trial level	SD	0.0156504	0.015828	0.015994	0.0379017
R-BUD(b)	Trial level	Q50	0.008	0.008	0.008	0.008
R-BUD(b)	Trial level	Q80	0.008	0.032	0.032	0.032
R-BUD(b)	Trial level	Q90	0.032	0.032	0.032	0.072
R-BUD(b)	Trial level	Q95	0.032	0.032	0.032	0.128
R-BUD(b)	Trial level	Max	0.128	0.128	0.128	0.392
R-BUD(b)	Region level	Mean	0.0584499	0.0611579	0.0598372	0.141626
R-BUD(b)	Region level	SD	0.0300589	0.0324876	0.0318676	0.0807426
R-BUD(b)	Region level	Q50	0.0582669	0.0569173	0.0572235	0.127902
R-BUD(b)	Region level	Q80	0.0828762	0.089663	0.0873282	0.205903
R-BUD(b)	Region level	Q90	0.100518	0.105137	0.103164	0.251297
R-BUD(b)	Region level	Q95	0.105395	0.118317	0.113638	0.291586
R-BUD(b)	Region level	Max	0.200816	0.21287	0.223086	0.611453
R-BUD(b)	Center level	Mean	75.1163	66.3968	119.907	66.4639
R-BUD(b)	Center level	SD	11.0079	9.85732	12.3559	9.89425
R-BUD(b)	Center level	Q50	74.5716	65.7781	119.815	66.1956
R-BUD(b)	Center level	Q80	84.4698	74.5984	130.193	74.7575
R-BUD(b)	Center level	Q90	89.4999	79.3813	135.816	79.3877
R-BUD(b)	Center level	Q95	93.8927	83.3405	140.695	83.2507
R-BUD(b)	Center level	Max	119.402	106.267	166.206	109.808
R-EUD(b)	Trial level	Mean	0.0100152	0.0098264	0.0101336	0.0201696
R-EUD(b)	Trial level	SD	0.013682	0.0134244	0.0138667	0.0275738
R-EUD(b)	Trial level	Q50	0.008	0.008	0.008	0.008
R-EUD(b)	Trial level	Q80	0.008	0.008	0.008	0.032
R-EUD(b)	Trial level	Q90	0.032	0.032	0.032	0.072
R-EUD(b)	Trial level	Q95	0.032	0.032	0.032	0.072
R-EUD(b)	Trial level	Max	0.128	0.128	0.128	0.2
R-EUD(b)	Region level	Mean	0.0508096	0.0522101	0.0514861	0.104892
R-EUD(b)	Region level	SD	0.0278096	0.0295733	0.0288115	0.0638328
R-EUD(b)	Region level	Q50	0.0417343	0.0450315	0.0434783	0.0944528
R-EUD(b)	Region level	Q80	0.0738153	0.0768924	0.0755474	0.152579
R-EUD(b)	Region level	Q90	0.0952426	0.0948373	0.0944202	0.190383
R-EUD(b)	Region level	Q95	0.10193	0.106965	0.105267	0.227309
R-EUD(b)	Region level	Max	0.166777	0.173595	0.173325	0.480167
R-EUD(b)	Center level	Mean	75.2386	66.4859	119.788	66.4357
R-EUD(b)	Center level	SD	11.0742	9.84933	12.357	9.9151
R-EUD(b)	Center level	Q50	74.7734	66.1161	119.438	65.974
R-EUD(b)	Center level	Q80	84.2921	74.5539	130.097	74.5383
R-EUD(b)	Center level	Q90	89.6775	79.3061	135.877	79.2299
R-EUD(b)	Center level	Q95	94.4374	83.4992	140.618	83.3346
R-EUD(b)	Center level	Max	133.646	106.9	171.094	109.937
R-BSD(b)	Trial level	Mean	0.0150072	0.0150592	0.0145304	0.0557432
R-BSD(b)	Trial level	SD	0.0204292	0.0201416	0.0196252	0.0735982
R-BSD(b)	Trial level	Q50	0.008	0.008	0.008	0.032
R-BSD(b)	Trial level	Q80	0.032	0.032	0.032	0.072
R-BSD(b)	Trial level	Q90	0.032	0.032	0.032	0.128
R-BSD(b)	Trial level	Q95	0.072	0.072	0.072	0.2
R-BSD(b)	Trial level	Max	0.2	0.2	0.2	0.648
R-BSD(b)	Region level	Mean	0.0762774	0.0792285	0.07759	0.289825
R-BSD(b)	Region level	SD	0.034182	0.0365799	0.0352836	0.125039
R-BSD(b)	Region level	Q50	0.0776343	0.0779509	0.0771346	0.279286
R-BSD(b)	Region level	Q80	0.102175	0.107461	0.104815	0.395899
R-BSD(b)	Region level	Q90	0.125043	0.133242	0.126953	0.456961
R-BSD(b)	Region level	Q95	0.141188	0.147339	0.143788	0.518642
R-BSD(b)	Region level	Max	0.205044	0.245361	0.216873	0.741424
R-BSD(b)	Center level	Mean	75.3509	66.5009	119.904	66.9245
R-BSD(b)	Center level	SD	11.1306	9.82036	12.2943	9.9874
R-BSD(b)	Center level	Q50	74.9483	65.9568	119.69	66.2882
R-BSD(b)	Center level	Q80	84.5134	74.7519	130.07	75.2386
R-BSD(b)	Center level	Q90	89.7006	79.4752	135.783	80.0341
R-BSD(b)	Center level	Q95	94.5616	83.5009	140.833	83.9018
R-BSD(b)	Center level	Max	125.334	107.278	179.701	109.283
C-PBD(b)	Trial level	Mean	0.133508	0.125429	0.236306	0.227872
C-PBD(b)	Trial level	SD	0.188076	0.179586	0.330017	0.314807
C-PBD(b)	Trial level	Q50	0.072	0.072	0.128	0.128
C-PBD(b)	Trial level	Q80	0.2	0.2	0.392	0.392
C-PBD(b)	Trial level	Q90	0.392	0.392	0.648	0.648
C-PBD(b)	Trial level	Q95	0.512	0.512	0.968	0.8
C-PBD(b)	Trial level	Max	1.8	2.048	4.232	3.2
C-PBD(b)	Region level	Mean	0.671034	0.664075	1.19947	1.19491
C-PBD(b)	Region level	SD	0.423412	0.428161	0.766382	0.773883
C-PBD(b)	Region level	Q50	0.585957	0.57716	1.03824	1.02294
C-PBD(b)	Region level	Q80	0.977775	0.97006	1.74513	1.7408
C-PBD(b)	Region level	Q90	1.2273	1.21938	2.21444	2.24155
C-PBD(b)	Region level	Q95	1.49058	1.47846	2.6629	2.70861
C-PBD(b)	Region level	Max	3.75129	4.11243	6.25138	7.30139
C-PBD(b)	Center level	Mean	13.9089	21.4279	57.3324	32.2402
C-PBD(b)	Center level	SD	2.507	3.89437	6.49955	5.3144
C-PBD(b)	Center level	Q50	13.768	21.2657	57.176	32.0194
C-PBD(b)	Center level	Q80	15.9598	24.6441	62.7039	36.6075
C-PBD(b)	Center level	Q90	17.2412	26.4874	65.646	39.2554
C-PBD(b)	Center level	Q95	18.3243	28.1568	68.0919	41.4075
C-PBD(b)	Center level	Max	24.7572	41.2844	85.1765	58.7862
C-BUD(b)	Trial level	Mean	0.191534	0.164344	0.286865	0.312862
C-BUD(b)	Trial level	SD	0.267087	0.229311	0.410044	0.449156
C-BUD(b)	Trial level	Q50	0.072	0.072	0.128	0.128
C-BUD(b)	Trial level	Q80	0.288	0.288	0.512	0.512
C-BUD(b)	Trial level	Q90	0.512	0.392	0.8	0.8
C-BUD(b)	Trial level	Q95	0.8	0.648	1.152	1.152
C-BUD(b)	Trial level	Max	2.888	2.592	5	5.408
C-BUD(b)	Region level	Mean	0.944721	0.872287	1.46497	1.653
C-BUD(b)	Region level	SD	0.587986	0.55999	0.938332	1.06156
C-BUD(b)	Region level	Q50	0.83563	0.74646	1.26895	1.42421
C-BUD(b)	Region level	Q80	1.37118	1.27163	2.14199	2.42253
C-BUD(b)	Region level	Q90	1.73044	1.60953	2.72661	3.07568
C-BUD(b)	Region level	Q95	2.07671	1.9762	3.27375	3.67262
C-BUD(b)	Region level	Max	4.74406	4.35853	7.56227	8.51062
C-BUD(b)	Center level	Mean	18.7782	24.6227	62.6747	37.6506
C-BUD(b)	Center level	SD	2.8484	3.97468	6.67536	5.55827
C-BUD(b)	Center level	Q50	18.6211	24.4852	62.5547	37.4171
C-BUD(b)	Center level	Q80	21.1341	27.9853	68.35	42.2807
C-BUD(b)	Center level	Q90	22.5294	29.8143	71.2923	44.9674
C-BUD(b)	Center level	Q95	23.6734	31.3839	73.9209	47.2111
C-BUD(b)	Center level	Max	30.2036	40.6821	89.2722	64.8267
C-EUD(b)	Trial level	Mean	0.159358	0.143162	0.244569	0.238862
C-EUD(b)	Trial level	SD	0.223818	0.201564	0.335382	0.339954
C-EUD(b)	Trial level	Q50	0.072	0.072	0.128	0.128
C-EUD(b)	Trial level	Q80	0.288	0.2	0.392	0.392
C-EUD(b)	Trial level	Q90	0.392	0.392	0.648	0.648
C-EUD(b)	Trial level	Q95	0.648	0.512	0.968	0.968
C-EUD(b)	Trial level	Max	2.312	2.312	3.528	3.528
C-EUD(b)	Region level	Mean	0.803815	0.754281	1.27575	1.29094
C-EUD(b)	Region level	SD	0.500508	0.492271	0.813533	0.831066
C-EUD(b)	Region level	Q50	0.706462	0.6492	1.10725	1.11979
C-EUD(b)	Region level	Q80	1.17599	1.09841	1.86524	1.88232
C-EUD(b)	Region level	Q90	1.47801	1.41237	2.37778	2.40717
C-EUD(b)	Region level	Q95	1.74862	1.70518	2.89118	2.9023
C-EUD(b)	Region level	Max	4.6608	4.0015	6.03947	7.95593
C-EUD(b)	Center level	Mean	16.1888	21.9592	56.8285	31.8694
C-EUD(b)	Center level	SD	2.59989	3.68049	6.21854	4.99174
C-EUD(b)	Center level	Q50	16.0461	21.8345	56.7133	31.6679
C-EUD(b)	Center level	Q80	18.3166	25.0347	61.9913	36.0825
C-EUD(b)	Center level	Q90	19.6555	26.7248	64.9111	38.5002
C-EUD(b)	Center level	Q95	20.6921	28.2899	67.3163	40.3314
C-EUD(b)	Center level	Max	28.8315	37.1717	81.1017	50.6952
C-BSD(b)	Trial level	Mean	0.244188	0.20729	0.353194	0.551103
C-BSD(b)	Trial level	SD	0.348242	0.293417	0.50659	0.78034
C-BSD(b)	Trial level	Q50	0.128	0.072	0.128	0.288
C-BSD(b)	Trial level	Q80	0.392	0.392	0.648	0.968
C-BSD(b)	Trial level	Q90	0.648	0.512	0.968	1.568
C-BSD(b)	Trial level	Q95	0.968	0.8	1.352	2.048
C-BSD(b)	Trial level	Max	3.2	3.872	5	8.192
C-BSD(b)	Region level	Mean	1.21189	1.08785	1.82931	2.8337
C-BSD(b)	Region level	SD	0.763653	0.698462	1.17301	1.77284
C-BSD(b)	Region level	Q50	1.05852	0.942254	1.59618	2.46002
C-BSD(b)	Region level	Q80	1.77853	1.59017	2.67548	4.11619
C-BSD(b)	Region level	Q90	2.24625	2.01847	3.40805	5.22682
C-BSD(b)	Region level	Q95	2.66497	2.41433	4.11178	6.25956
C-BSD(b)	Region level	Max	8.5364	7.04625	9.36155	14.0613
C-BSD(b)	Center level	Mean	23.9663	29.7079	74.1656	53.9769
C-BSD(b)	Center level	SD	3.12749	4.35693	7.29217	7.01116
C-BSD(b)	Center level	Q50	23.8733	29.6213	74.0549	53.8287
C-BSD(b)	Center level	Q80	26.5987	33.276	80.2216	59.8323
C-BSD(b)	Center level	Q90	28.0719	35.3618	83.566	63.2049
C-BSD(b)	Center level	Q95	29.2644	37.1125	86.383	65.8955
C-BSD(b)	Center level	Max	38.5452	48.207	102.812	81.3202
DBR(b, b, b)	Trial level	Mean	0.0046048	0.0045632	0.0045768	0.0113656
DBR(b, b, b)	Trial level	SD	0.00553293	0.0053324	0.00537399	0.0118587
DBR(b, b, b)	Trial level	Q50	0.008	0.008	0.008	0.008
DBR(b, b, b)	Trial level	Q80	0.008	0.008	0.008	0.032
DBR(b, b, b)	Trial level	Q90	0.008	0.008	0.008	0.032
DBR(b, b, b)	Trial level	Q95	0.008	0.008	0.008	0.032
DBR(b, b, b)	Trial level	Max	0.072	0.072	0.072	0.072
DBR(b, b, b)	Region level	Mean	0.0875448	0.0886365	0.0892503	0.27177
DBR(b, b, b)	Region level	SD	0.0468872	0.0476972	0.0484661	0.127567
DBR(b, b, b)	Region level	Q50	0.0807349	0.082738	0.0822975	0.259006
DBR(b, b, b)	Region level	Q80	0.122677	0.123253	0.125938	0.375705
DBR(b, b, b)	Region level	Q90	0.146	0.152104	0.151339	0.44385
DBR(b, b, b)	Region level	Q95	0.173712	0.175735	0.175525	0.503391
DBR(b, b, b)	Region level	Max	0.421107	0.473494	0.458108	0.972223
DBR(b, b, b)	Center level	Mean	23.7009	29.3908	73.5165	52.3951
DBR(b, b, b)	Center level	SD	3.1799	4.39148	7.26754	7.0418
DBR(b, b, b)	Center level	Q50	23.6217	29.2713	73.4393	52.1972
DBR(b, b, b)	Center level	Q80	26.3398	33.0669	79.5803	58.2829
DBR(b, b, b)	Center level	Q90	27.8068	35.018	82.8486	61.6058
DBR(b, b, b)	Center level	Q95	29.0196	36.8678	85.4862	64.2784
DBR(b, b, b)	Center level	Max	37.4167	47.9392	100.127	80.0358
DBR(b, 2b, 2b)	Trial level	Mean	0.0118736	0.0116936	0.0119512	0.0405968
DBR(b, 2b, 2b)	Trial level	SD	0.0125301	0.0122965	0.0125486	0.039735
DBR(b, 2b, 2b)	Trial level	Q50	0.008	0.008	0.008	0.032
DBR(b, 2b, 2b)	Trial level	Q80	0.032	0.032	0.032	0.072
DBR(b, 2b, 2b)	Trial level	Q90	0.032	0.032	0.032	0.128
DBR(b, 2b, 2b)	Trial level	Q95	0.032	0.032	0.032	0.128
DBR(b, 2b, 2b)	Trial level	Max	0.072	0.072	0.072	0.2
DBR(b, 2b, 2b)	Region level	Mean	0.25087	0.257201	0.271347	0.945967
DBR(b, 2b, 2b)	Region level	SD	0.124279	0.128204	0.130465	0.456898
DBR(b, 2b, 2b)	Region level	Q50	0.23709	0.242598	0.256314	0.905455
DBR(b, 2b, 2b)	Region level	Q80	0.350843	0.358984	0.374845	1.32524
DBR(b, 2b, 2b)	Region level	Q90	0.420501	0.430407	0.446651	1.55475
DBR(b, 2b, 2b)	Region level	Q95	0.470574	0.489438	0.507687	1.76536
DBR(b, 2b, 2b)	Region level	Max	0.814259	0.949653	0.884177	3.06325
DBR(b, 2b, 2b)	Center level	Mean	23.7578	29.4185	73.5335	52.8979
DBR(b, 2b, 2b)	Center level	SD	3.16826	4.32666	7.24115	7.03945
DBR(b, 2b, 2b)	Center level	Q50	23.6723	29.2939	73.4917	52.7565
DBR(b, 2b, 2b)	Center level	Q80	26.4389	32.9758	79.5694	58.8211
DBR(b, 2b, 2b)	Center level	Q90	27.8771	35.0918	82.7367	62.095
DBR(b, 2b, 2b)	Center level	Q95	29.0964	36.7547	85.6873	64.6924
DBR(b, 2b, 2b)	Center level	Max	36.058	47.3308	100.34	79.6277
DBR(b, 2b, 4b)	Trial level	Mean	0.032524	0.0321144	0.0333088	0.121343
DBR(b, 2b, 4b)	Trial level	SD	0.0359573	0.0350564	0.0368123	0.13216
DBR(b, 2b, 4b)	Trial level	Q50	0.032	0.032	0.032	0.072
DBR(b, 2b, 4b)	Trial level	Q80	0.072	0.072	0.072	0.2
DBR(b, 2b, 4b)	Trial level	Q90	0.072	0.072	0.072	0.288
DBR(b, 2b, 4b)	Trial level	Q95	0.128	0.128	0.128	0.392
DBR(b, 2b, 4b)	Trial level	Max	0.288	0.2	0.2	0.512
DBR(b, 2b, 4b)	Region level	Mean	0.259859	0.266881	0.274721	0.981045
DBR(b, 2b, 4b)	Region level	SD	0.12122	0.127399	0.125548	0.456725
DBR(b, 2b, 4b)	Region level	Q50	0.245305	0.250536	0.260258	0.933137
DBR(b, 2b, 4b)	Region level	Q80	0.356041	0.370621	0.377906	1.35703
DBR(b, 2b, 4b)	Region level	Q90	0.424669	0.441753	0.442194	1.60855
DBR(b, 2b, 4b)	Region level	Q95	0.476019	0.497517	0.501318	1.79571
DBR(b, 2b, 4b)	Region level	Max	0.974648	0.891244	0.843352	3.07168
DBR(b, 2b, 4b)	Center level	Mean	23.7973	29.452	73.5972	52.9062
DBR(b, 2b, 4b)	Center level	SD	3.14151	4.43739	7.17049	7.0163
DBR(b, 2b, 4b)	Center level	Q50	23.6761	29.3262	73.3547	52.6922
DBR(b, 2b, 4b)	Center level	Q80	26.4392	33.1635	79.6409	58.8727
DBR(b, 2b, 4b)	Center level	Q90	27.8614	35.1927	82.9431	61.9544
DBR(b, 2b, 4b)	Center level	Q95	29.2085	36.9218	85.6212	64.7903
DBR(b, 2b, 4b)	Center level	Max	37.4219	49.5784	103.422	81.9491
CRD	Trial level	Mean	0.985221	0.992255	1.01861	1.00529
CRD	Trial level	SD	1.4135	1.40716	1.43113	1.41942
CRD	Trial level	Q50	0.512	0.512	0.512	0.512
CRD	Trial level	Q80	1.568	1.568	1.568	1.568
CRD	Trial level	Q90	2.592	2.592	2.888	2.592
CRD	Trial level	Q95	3.872	3.872	3.872	3.872
CRD	Trial level	Max	22.472	16.928	15.488	16.2
CRD	Region level	Mean	5.0065	4.96547	4.96575	5.01917
CRD	Region level	SD	3.13183	3.12441	3.1405	3.13147
CRD	Region level	Q50	4.38126	4.32931	4.32735	4.38471
CRD	Region level	Q80	7.29558	7.1804	7.21806	7.32117
CRD	Region level	Q90	9.22386	9.20859	9.2223	9.09063
CRD	Region level	Q95	10.9927	11.0361	11.0692	10.9623
CRD	Region level	Max	26.7456	25.8131	23.7814	29.711
CRD	Center level	Mean	79.6079	70.9451	124.436	71.3315
CRD	Center level	SD	11.4344	10.3108	12.6562	10.2322
CRD	Center level	Q50	79.1147	70.4527	124.14	71.0126
CRD	Center level	Q80	89.1938	79.6123	135.032	79.7057
CRD	Center level	Q90	94.6109	84.4601	140.93	84.6428
CRD	Center level	Q95	99.0491	88.7967	145.525	89.1014
CRD	Center level	Max	127.772	118.51	173.119	112.863
